# Supplementary material for: Reproductive Biology in the Possible Last Healthy Population of Parodia rechensis (Cactaceae): Perspectives to Avoid Its Extinction
Source: Plants (Basel). 2024 Oct 15;13(20):2890. doi: 10.3390/plants13202890 (PMC11511417; doi:10.3390/plants13202890)
Supplement: Supplementary file 1 [file plants-13-02890-s001.zip]

Archive with 1 entries (1 files):
- plants-3250996-supplementary.mp4
